# Supplementary material for: In Vitro and In Ovo Host Restriction of Aquatic Bird Bornavirus 1 in Different Avian Hosts
Source: Viruses. 2020 Nov 7;12(11):1272. doi: 10.3390/v12111272 (PMC7694974; doi:10.3390/v12111272)
Supplement: Supplementary file 1 [file viruses-12-01272-s001.zip]

Archive with 1 entries (1 files):
- supplementary-figures-submission.pdf
